# Supplementary material for: De Novo PORCN and ZIC2 Mutations in a Highly Consanguineous Family
Source: Int J Mol Sci. 2021 Feb 4;22(4):1549. doi: 10.3390/ijms22041549 (PMC7913830; doi:10.3390/ijms22041549)
Supplement: Supplementary file 1 [file ijms-22-01549-s001.zip]

Archive with 3 entries (3 files):
- Suppl Files/Supl. Figure 1.pdf
- Suppl Files/Suppl Table1 Patient 1 Variants.xlsx
- Suppl Files/Suppl Table2 Patient 2 Variants.xlsx
